# Supplementary material for: Investigating group-based classes (‘weaning workshops’) to support complementary infant feeding in Irish primary care settings: a cross-sectional survey
Source: Public Health Nutr. 2022 Mar 9;25(8):2265–76. doi: 10.1017/S1368980022000477 (PMC9991655; doi:10.1017/S1368980022000477)
Supplement: Supplementary file 1 [file S1368980022000477sup.zip]

Archive with 3 entries (3 files):
- S1368980022000477sup001.docx
- S1368980022000477sup002.doc
- S1368980022000477sup003.docx
